# Supplementary material for: Electrochemical Synthesis of Methoxy-NNO-azoxy Compounds via N=N Bond Formation Between Ammonium N-(methoxy)nitramide and Nitroso Compounds
Source: Molecules. 2025 Dec 10;30(24):4723. doi: 10.3390/molecules30244723 (PMC12736137; doi:10.3390/molecules30244723)
Supplement: Supplementary file 1 [file molecules-30-04723-s001.zip]

Archive with 1 entries (1 files):
- molecules-4005536-supplementary.pdf
